# Supplementary material for: Maternal Metformin Exposure Induces Gut Microbial Shifts in Non-Diabetic Dams and Sex-Stratified Changes in Mouse Offspring
Source: Biomolecules. 2026 Jul 12;16(7):1017. doi: 10.3390/biom16071017 (PMC13406231; doi:10.3390/biom16071017)
Supplement: Supplementary file 1 [file biomolecules-16-01017-s001.zip]

Archive with 1 entries (1 files):
- biomolecules-4409522-supplementary.pdf
